# Supplementary material for: The MBO2/FAP58 heterodimer stabilizes assembly of inner arm dynein b and reveals axoneme asymmetries involved in ciliary waveform
Source: Mol Biol Cell. 2024 Apr 19;35(5):ar72. doi: 10.1091/mbc.E23-11-0439 (PMC11151096; doi:10.1091/mbc.E23-11-0439)
Supplement: Supplementary file 3 [file mbc-35-ar72-s002.xls]

## Sheet: INDEX
Supplemental Table S4. MS/MS data
The MBO2/FAP58 heterodimer stabilizes assembly of inner arm dynein b and reveals axoneme asymmetries involved in ciliary waveform
Gang Fu1, Katherine Augspurger2, Jason Sakizadeh2, Jaimee Reck2, Raqual Bower2, Douglas Tritschler2, Long Gui1, Daniela Nicastro1*, and Mary E. Porter2*
Sheet 1. Index
Sheet 2. Proteins ratios for WT, mbo2, MBO2-HA, mbo1 based on iTRAQ labeling
Sheet 3. DHC ratios for WT, mbo2, MBO2-HA based on iTRAQ labeling
Sheet 4. Proteins identified in FPLC peak containing IDA b/DHC5
Sheet 5. Protein ratios for WT, mbo2, MBO2-HA based on TMT labeling
Sheet 6. Protein ratios for ida8 (fap57) and FAP57-HA rescue (ida8; FAP58-HA) based on iTRAQ labeling
Sheet 7. Protein ratios for pf12 (pacrg) and WT based in iTRAQ labeling
Sheet 8. Protein ratios for pf12; fap20 and WT based on TMT labeling
Sheet 9. Proteins ratios for WT and short axonemes (pf9-2; pf28 double mutant) based on iTRAQ labeling
Sheet 10. Recovery of DHCs in SNAP-tagged MBO2 strains as determined by MS/MS of DHC region

## Sheet: WT_mbo2_MBO2-HA_iTRAQ
	Protein ratios determined by iTRAQ labeling and MS/MS of mbo1 and mbo2 axonemes
		mbo2 vs WT			mbo2 vs MBO2-HA			mbo1 vs WT			mbo1 vs WT
	Protein (Cre)	Peptides	WT/WT	mbo2/WT	Peptides	HA/HA	mbo2/HA	Peptides	WT/WT	mbo1/WT	Peptides	WT/WT	mbo1/WT
	MBO2	46	0.97	0.27	36	0.92	0.12	36	1.1	0.19	66	1.02	0.24
	Cre09.g416550
	FAP58*	55	0.95	0.16	54	0.93	0.08	60	1.09	0.14	71	1.01	0.16
	Cre13.g584300
	FAP324	12	0.97	0.17	7	0.89	0.07	7	1.16	0.1	10	1.07	0.15
	Cre08.g383101
	FAP51	61	0.94	0.22	56	0.92	0.26	42	1.07	0.19	69	0.96	0.19
	Cre02.g077600
	DHC5	146	0.96	0.27	110	0.94	0.38	168	1.06	0.56	212	0.97	0.75
	Cre02.g107050
	Cre16.g682850	15	0.98	0.28	7	0.98	0.28	10	1.01	0.3	18	0.95	0.34
	FAP238	18	0.91	0.29	14	0.93	0.27	10	1.14	0.31	13	1.03	0.34
	Cre12.g509350
	FAP271	7	0.92	0.29	11	0.97	0.62	7	1.03	0.38	13	0.97	0.33
	Cre12.g486700
	FAP308	23	0.95	0.5	46	0.95	0.58	15	1.05	0.27	66	0.93	0.28
	Cre10.g430700
	FAP343	20	0.98	0.24	22	0.96	0.52	17	0.94	0.56	36	0.94	0.44
	Cre06.g278234
	FAP258	27	1	0.24	22	0.99	0.75	15	1.04	0.33	41	1	0.28
	Cre07.g325751
	FAP395	29	0.91	0.34	28	0.94	0.51	19	1.01	0.35	39	0.96	0.29
	Cre06.g275950
	FAP327	29	0.94	0.34	25	0.97	0.48	21	1.04	0.36	42	0.99	0.21
	Cre01.g040600
	CPY	9	0.92	0.37	17	0.97	0.42	6	1.06	0.26	14	0.94	0.24
	Cre12.g483800
	Cre05.g234640	9	0.91	0.4	14	1	0.68	4	0.99	0.32	19	0.96	0.25
	Cre07.g354650	11	0.93	0.4	17	0.97	0.75	13	1.05	0.22	30	0.97	0.27
	Cre01.g029800	12	0.91	0.63	20	0.98	0.72	10	0.93	0.48	26	0.93	0.28
	FAP57 complex
	FAP57	134	0.96	1.09	104	0.98	1.09	116	1.04	1.26	127	1.01	1.09
	FBB7	54	0.95	0.58	29	0.96	0.85	26	0.98	0.98	35	0.94	0.81
	FAP331	19	0.94	0.23	15	0.94	0.31	13	1.02	0.38	29	0.99	0.28
	FAP337	11	0.93	0.47	12	0.96	0.67	7	0.89	1.46	27	0.84	0.76
	Cre07.g313850	5	0.93	0.25	7	1	0.5	6	1.04	0.54	21	0.89	0.5
	Other proteins
	DRC4	74	0.96	0.93	57	0.99	1.01	64	0.99	1.05	70	0.98	0.92
	PACRG	81	0.97	0.99	43	1.02	0.94	96	0.98	1.04	94	1.02	1.07
	FAP59	71	0.95	0.97	62	0.99	0.99	61	1	1.05	71	1	0.94
	FAP73	31	0.94	0.96	19	1.02	1.04	27	1.08	1.07	28	1	0.97
	FAP100	41	0.96	0.97	27	1	0.96	19	0.99	1.2	32	1	0.95
	FAP189	107	0.95	1.06	95	1.02	1.17	102	1.02	1.78	109	1.02	1.65
	RSP16	64	0.9	0.95	38	0.97	1.04	54	1	1.03	53	1.01	0.98
	RIB43	57	0.95	0.95	44	1.02	0.94	32	1	0.94	45	1	0.93
	RIB72	171	0.96	0.89	127	0.94	1	163	0.99	0.97	169	0.92	0.95
	TUA	705	1	1.04	267	1.1	1.01	609	0.99	1	644	1.02	1.01
	TUB	687	1	0.95	343	0.9	0.99	742	1.01	1	813	0.98	1
	Tektin	70	0.93	1.01	69	0.99	0.73	56	1	0.82	71	0.98	1.42
	Axonemes from WT, mbo1, mbo2-4, and a MBO2-HA rescued strain were labeled in duplicate with different iTRAQ reagents (technical replicates) and analyzed by mass spectrometry in four different experiments (biological replicates) using the Chlamydomonas genome version 5.6. For each experiment, the number of peptides used for protein identification (95% confidence) is shown first, and control ratios…

## Sheet: DHC ratios
	Protein Ratios for DHCs determined by iTRAQ labeling and MS/MS
	DHC	Peptides	WT/WT	mbo2/WT	Peptides	HA/HA	mbo2 /HA
	DHC1	262	0.99	0.95	209	0.99	1.02
	DHC2	213	0.97	0.93	166	1.01	1.49
	DHC3	67	0.95	0.78	82	0.99	0.86
	DHC4	79	0.96	0.83	108	1.01	1.2
	DHC5	146	0.96	0.27	110	0.94	0.37
	DHC6	166	0.96	1.03	128	1.04	1.62
	DHC7	232	0.96	0.94	175	1	1.53
	DHC8	200	0.95	0.93	134	0.99	1.17
	DHC9	249	0.95	0.96	190	0.99	1.05
	DHC10	243	1	0.96	235	0.96	0.93
	DHC11	87	0.93	0.86	106	1.01	0.98
	DHC13	503	0.99	0.98	375	0.97	1.14
	DHC14	471	0.99	0.98	370	0.99	1.17
	DHC15	342	0.99	0.91	238	0.97	1.03
	For the iTRAQ analysis, duplicate samples of axonemes from WT, a MBO2-HA rescued strain, or mbo2-4 were labeled with iTRAQ reagents and analyzed by MS/MS in two different experiments using the V5.6 genome database. The resulting protein ratios were normalized using alpha and beta tubulin and are shown here on the right. Only DHC5 was significantly reduced (P<0.05) below 50% in both iTRAQ experime…

## Sheet: Peptides in FPLC peak of DHC5
	Peptides identified by MS/MS of FPLC peak fraction containing DHC5
	Identified Proteins (33/36)	Accession Number	MW	Total Unique Peptides
	DHC6	Cre05.g244250.t1.2	478 kDa	9
	Cre14.g627576	Cre14.g627576.t1.1 [2]	468 kDa	5
	DHC5	Cre02.g107050.t1.1 [2]	464 kDa	19
	FAP47	Cre17.g704300.t1.1	320 kDa	72
	Cre01.g015600	Cre01.g015600.t1.1	282 kDa	1
	CP	Cre03.g183200.t1.2	205 kDa	22
	Cre04.g217914	Cre04.g217914.t2.1 (+1)	145 kDa	2
	DCC1	Cre17.g703850.t1.2	83 kDa	8
	DCC2	Cre16.g666150.t1.2	62 kDa	30
	Cre14.g618300	Cre14.g618300.t1.1	47 kDa	6
	Actin	Cre13.g603700.t1.2	42 kDa	12

## Sheet: WT_mbo2_MBO2_HA_TMT
	Protein Ratios determined by TMT labeling and MS/MS of WT, mbo2, and MBO2-HA axonemes (V6 database)
	Accession	Name	Molecular Weight (kDa)	Coverage in Percent	Number of Peptides	Number of Unique Peptides	mbo2/WT	mbo2/MBO2-HA	MBO2/WT P-Value	mbo2/MBO2-HA P-Value	Pazour et al., 2005 fraction (A,M,K,T)	Total Normalized Spectral Count	Comments
	Best candidates
	Cre14.g618300_4532.1.p		46.7	22	10	10	0.01	0.01	5.82e-16	1.21e-15	ND	5.87	found in FPLC peak b of salt extract, coiled coil domains, weakly related to TSNAXIP1
	Cre08.g383101_4532.1.p	FAP324	69.8	56	36	36	0.09	0.09	6.8e-11	1.12e-15	0,0,4,1	5.86	reduced in short axonemes, present in salt extract, coiled coil, FN type III and Kelch homology domains
	Cre13.g801543_4532.1.p	FAP58	101.7	52	68	36	0.11	0.09	2.3e-09	1.21e-15	15,0,5,4	NA*	enriched in extracted axoneme, *not annotated in V5 genome, coiled coil domains, FAP189 paralog, CCDC147 ortholog
	Cre10.g441900_4532.1.p	FAP145	30.7	44	11	11	0.13	0.12	3.93e-08	1.12e-15	0,0,3,3	3.09	found in salt extract, weakly related to translin associated factor X interacting protein 1 (TSNAXIP1)
	Cre09.g416550_4532.1.p	MBO2	104.1	48	54	54	0.13	0.12	2.9e-08	1.21e-15	21,0,0,1	21.58	enriched in extracted axoneme, coiled coil domains, CCDC146 orthologue
	Cre02.g077600_4532.1.p	FAP51	207.9	42	76	76	0.22	0.2	7.5e-05	2.39e-10	26,0,1,2	38.84	enriched in extracted axoneme, reduced in pf12 fap20, coiled coil domains, poorly conserved outside green algae
	Cre16.g682850_4532.1.p		94.6	44	31	31	0.29	0.26	0.00192	1.61e-07	ND	14.2	reduced in pf12, pf12 fap20, coiled coil, low complexity, poorly conserved outside green algae
	Cre03.g181100_4532.1.p		93.5	33	22	22	0.18	0.28	3.79e-06	8.36e-07	ND	4.33	reduced in pf12, pf12 fap20, conserved in green algae
	Cre12.g509350_4532.1.p	FAP238	41.8	31	19	19	0.35	0.31	0.0108	7.01e-06	2,0,3,0	10.79	found in salt extract, reduced in pf12, pf12 fap20, and short, EF hand and coiled coil domains
	Cre06.g289600_4532.1.p		181	20	29	29	0.32	0.32	0.0047	1.44e-05	ND	5.56	reduced in pf12, coiled coil, conserved in green algae
	Cre06.g275950_4532.1.p	FAP395	219.2	25	47	47	0.42	0.35	0.0409	6.73e-05	2,0,0,0	11.1	reduced in p12 fap20, found in extracted axoneme, coiled coil
	Cre12.g555378_4532.1.p		95.7	25	17	17	0.34	0.36	0.00766	0.0001	0,1,0,0	16.99	reduced in pf12, pf12 fap20, coiled coil
	Cre02.g107050_4532.1.p	DHC5	463.6	27	120	108	0.37	0.37	0.0152	0.00022	4,1,23,0	120.37	enriched in salt extracts, reduced in pf12, pf12 fap20, and short
	Cre12.g486700_4532.1.p	FAP271	40.5	52	18	18	0.41	0.41	0.0326	0.00104	0,0,0,2	3.09	reduced in pf12, pf12 fap20, sperm tail PG repeat, STPG1
	Cre16.g681301_4532.1.p	MOT12/FAP423	51.6	17	7	7	0.36	0.41	0.0146	0.00112	ND	2.47	reduced in pf12 fap20, low abundance, IQ motif, related to human C11orf65 found in testis
	Cre10.g430700_4532.1.p	FAP308	315	24	63	63	0.4	0.45	0.0263	0.00384	6,0,0,1	17.29	increased in short, coiled coil domain, poorly conserved outside green algae
	Cre03.g144887_4532.1.p		293	19	38	38	0.31	0.54	0.00318	0.0328	0,0,1,0	13.23	found in salt extract, reduced in pf12, pf12 fap20, IQ and LRRC domain similar to LRRC74a found in testis
	Low abundance/poor coverage
	Cre03.g201600_4532.1.p		53.6	12	5	5	0.11	0.13	1.31e-09	1.21e-15	ND	ND	poor coverage, potential contaminant
	Cre03.g205361_4532.1.p		23.6	8	2	2	0.2	0.15	1.82e-05	2.5e-14	ND	ND	poor coverage, potential contaminant
	Cre09.g413950_4532.1.p		252.9	5	11	11	0.17	0.19	1.56e-06	3.22e-11	ND	1.24	poor coverage, reduced in pf12 fap20, EF hand, conserved in green algae
	Cre03.g158400_4532.1.p	FAP218	95.9	8	7	7	0.12	0.23	7.16e-09	7.85e-09	0,4,0,0	0.62	poor coverage, reduced in pf12 fap20, zinc finger ring domain with TRIM54 motif, maybe in M+M
	Cre01.g004200_4532.1.p		109.9	23	22	22	0.28	0.22	0.00109	3.84e-09	ND	2.16	low abundance, coiled coil domains, IQ motif, poorly conserved outside green algae
	Cre12.g501200_4532.1.p		17.9	17	3	3	0.27	0.3	0.000781	3.26e-06	ND	ND	low abundance, SKP1, E3 ubiquitin ligase, maybe in M+M
	Cre09.g407750_4532.1.p	GCL130	12.3	42	4	4	0.37	0.31	0.0149	5.65e-06	0,1,0,0	ND	low abundance, conserved in green lineage, increased in short flagella, maybe in M+M
	Cre16.g676500_4532.1.p		110.8	14	12	12	0.34	0.31	0.00712	5.93e-06	2,0,0,0	2.78	poor coverage. reduced in pf12 fap20, coiled coil, alpha beta hydrolase domains, conserved in green alga
	Cre07.g334450_4532.1.p		190.7	7	12	12	0.4	0.32	0.0273	1.36e-05	ND	3.39	poor coverage, EF hand, conserved in green algae
	Cre13.g603000_4532.4.p		54	11	5	5	0.2	0.33	1.75e-05	1.98e-05	ND	1.24	poor coverage, low abundance, cAMP phosophodiesterase, related to PDE4D in humans
	Cre08.g371000_4532.1.p		130.2	12	14	14	0.43	0.35	0.0455	8.15e-05	0,1,0,0	0.61	poor coverage, low abundance, predicted myristolated protein conserved in green algae, maybe in M+M
	Cre01.g008700_4532.1.p		35.1	28	7	7	0.41	0.4	0.0364	0.000643	ND	1.54	low abundance, poorly conserved outside green algae
	Cre03.g174800_4532.1.p		94.4	23	16	16	0.32	0.45	0.00479	0.00478	ND	0.62	low abundance, reduced in pf12 fap20, coiled coil domain, weak homology to CCDC87, conserved in green algae
	Cre06.g280350_4532.1.p		94	21	15	15	0.43	0.49	0.0442	0.0119	0,1,0,0	2.47	low abundance, reduced in pf12 fap20, Fbox and WD domains, weakly related to FBXW7
	FAP57 associated
	Cre06.g308000_4532.1.p	FAP331	205.1	28	49	49	0.17	0.38	2.45e-06	0.000355	1,0,4,0	20.37	found in salt extract, increased in fap57, reduced in pf12 and pf12 fap20, FAP57 paralog
	Cre13.g562800_4532.1.p	FAP337	108.1	25	23	23	0.44	0.38	0.0549	0.000296	0,0,4,0	2.77	found in salt extract, reduced in fap57, pf12 and pf12 fap20, highly conserved EF-WD
	Cre07.g313850_4532.1.p	FAP337 paralog	135.7	28	30	30	0.48	0.64	0.10242	0.17096	0,0,1,0	6.47	found in salt extract, increased in fap57, reduced in pf12, highly conserved EF-WD
	Also reduced in iTRAQ proteome
	Cre01.g040600_4532.1.p	FAP327	185.9	23	40	40	0.44	0.37	0.0576	0.000195	5,0,0,0	20.38	reduced in pf12 fap20, found in extracted axoneme, coiled coil, poorly conserved outside green algae
	Cre05.g234640_4532.1.p		346.6	16	44	44	0.52	0.46	0.164	0.00481	1,0,0,0	9.58	increased in short, IQ and low complexity domains, poorly conserved
	Cre12.g483800_4532.1.p		258.5	16	35	35	0.55	0.47	0.206	0.00658	ND	4.01	reduced in pf12 fap20, increased in short, coiled coil, low complexity, and serine carboxypeptidase domains, poorly conserved
	Cre07.g325751_4532.1.p	FAP258	74.4	48	32	32	0.52	0.49	0.164	0.0103	5,0,1,9	20.03	found in extracted axonemes, reduced in pf12, pf12 fap20, coiled coil domains
	Cre06.g278234_4532.1.p	FAP343	114.2	27	30	30	0.54	0.5	0.193	0.0122	0,0,2,2	19.73	found in salt extract, reduced in pf12, pf12 fap20, and short, coiled coil and WW domains, weak homology to CEP164
	Cre01.g029800_4532.1.p		100.7	35	29	29	0.56	0.62	0.242938	0.134195	1,0,0,0	8.94	increased in short, coiled coil domain, poorly conserved outside green algae
	Cre07.g354650_4532.1.p		356.4	19	53	53	0.65	0.67	0.431118	0.26821	ND	10.17	reduced in pf12 and pf12 fap20, coiled coil and cNMP domains, poorly conserved outside green algae
	DHCs
	Cre16.g685450_4532.1.p	DHC8	469.9	32	134	127	0.93	0.963	0.980986	0.995846
	Cre03.g145127_4532.1.p	DHC13	504.1	36	190	187	0.925	0.969	0.977304	0.995846
	Cre06.g297850_4532.1.p	DHC12	652.9	15	74	74	0.912	0.989	0.977304	0.995846
	Cre14.g627576_4532.1.p	DHC7	468	37	170	160	0.944	0.994	0.981674	0.995846
	Cre06.g265950_4532.1.p	DHC3	584.7	20	94	90	0.936	0.995	0.981229	0.995846
	Cre11.g476050_4532.1.p	DHC15	513.5	41	236	235	0.974	1.016	0.981674	0.995846
	Cre02.g141606_4532.1.p	DHC9	464.4	36	156	149	0.95	1.024	0.981674	0.995846
	Cre12.g555950_4532.1.p	DHC11	517.3	25	120	114	0.92	1.03	0.977304	0.995846
	Cre09.g403800_4532.1.p	DHC14	519.6	40	226	223	0.992	1.032	0.981674	0.995846
	Cre09.g392282_4532.1.p	DHC2	389.6	32	133	126	0.979	1.036	0.981674	0.995846
	Cre02.g107350_4532.1.p	DHC4	524.5	24	107	97	1.043	1.108	0.984664	0.995846
	Cre14.g624950_4532.1.p	DHC10	510.3	35	178	173	1.214	1.116	0.981674	0.995846
	Cre12.g484250_4532.1.p	DHC1	522.6	37	210	205	1.211	1.118	0.981674	0.995846
	Cre05.g244250_4532.1.p	DHC6	443.6	28	124	119	1.342	1.295	0.977304	0.916853
		Pazour et al., 2005, Fraction (A, M, K, T). The number of peptides detected in (A) extracted axonemes, (M) detergent soluble membrane plus matrix fraction, (K) a 0.6M KCL extract, and (T) tergitol treated axonemes was determined by Pazour et al., 2005
		The total normalized spectral count for WT axonemes (mt+, vegetative growth) was determined by Sakato-Antoku and King, 2022
		P values < 0.05 are highlighted in blue.

## Sheet: WT_ida8_FAP57-HA_iTRAQ
	Protein ratios of FAP57 associated proteins and MBO2 associated proteins determined by iTRAQ labeling and MS/MS of ida8 and FAP57-HA axonemes
	Protein	Peptides	HA/HA	ida8/HA	Peptides	HA/HA	ida8/HA
	FAP57 associated
	FAP57	76	0.93	0.11	100	0.89	0.16
	FAP337	11	1	0.26	17	0.98	0.26
	Cre07.g313850	26	1.05	1.43	21	0.99	1.21
	FAP331	55	1.12	2.01	55	1.01	1.59
	FBB7	59	1.16	2.45	56	1.03	1.83
	MBO2 associated
	MBO2	74	1.03	1.02	81	0.98	0.9
	FAP58	69	1,00	0.98	72	0.98	0.96
	FAP324	12	0.98	0.98	8	0.99	0.89
	FAP51	81	1.02	1.03	91	0.99	0.95
	DHC5	212	1.03	1.15	240	0.96	0.91
	Cre16g.682850	20	1.07	1.2	28	1	1.01
	FAP238	18	1.05	1.13	15	0.97	0.98
	FAP271	17	1.04	1.25	18	1.03	1.13
	FAP308	57	1.03	1.22	73	0.99	0.97
	FAP343	38	1.02	1.02	34	1.02	1.08
	FAP258	36	0.98	1.19	39	1	0.98
	FAP395	45	1.03	1.11	46	0.98	0.94
	FAP327	42	1.05	1.17	49	1	1.01
	Cre12.g483800	23	1	0.97	29	0.98	0.97
	Cre05.g234640	39	1.06	1.28	31	1.02	1.09
	Cre07.g354650	27	1.01	0.89	31	0.99	0.8
	Cre01.g029800	31	1.01	1.23	24	1	1.02
	Other proteins
	FAP20	49	1.05	1.12	37	1.01	1.12
	PACRG	76	0.98	1.12	68	1.01	1.13
	DRC4	65	1	0.99	73	0.99	1.03
	FAP184/CCDC96	31	1.02	1.07	39	0.97	0.89
	FAP263/CCDC113	37	1.11	1.09	36	0.95	0.96
	FAP189	102	1.06	1.06	97	0.99	0.92
	Rib43	52	0.95	0.86	42	1.03	1.08
	Rib72	159	1.02	0.96	174	0.97	0.95
	FAP59/CCDC39	62	1.04	0.99	61	0.96	0.9
	FAP172/CCDC40	67	1.01	0.95	61	0.97	0.84
	TUA	449	0.98	0.98	569	1	1
	TUB	584	1.02	1.03	723	0.99	1.01
	The ida8-1 allele is a null mutation in the FAP57 gene and FAP57-HA is a rescued strain; duplicate axoneme samples were analyzed by iTRAQ labeling and MS/MS using the Chlamydomonas V5.6 database (Lin et al., 2019). The HA/HA ratio represents variation between technical replicates of the same biological sample (typically less than 10%). The ida8/HA ratio is an average of two technical replicates o…

## Sheet: WT_pf12 (parcg)_iTRAQ
	Relative ratios of MBO2 associated and FAP57 associated proteins in pf12 (pacrg) axonemes
		iTRAQ #1			iTRAQ #2
	Protein (Cre)	Peptides	WT/WT	pf12/WT	Peptides	WT/WT	pf12/WT
	MBO associated proteins
	Cre16.g682850	21	1.02	0.42	23	1.04	0.32
	Cre07.g354650	27	1	0.4	36	0.99	0.5
	FAP343	40	1.02	0.43	34	1.03	0.47
	FAP238	26	1.06	0.48	17	1.07	0.44
	FAP258	45	1.04	0.45	46	1.05	0.65
	FAP271	18	1.01	0.57	16	1.01	0.75
	DHC5	236	1.02	0.69	219	1.01	0.75
	Cre12.g483800	34	0.99	0.76	27	0.98	0.81
	FAP51	101	1	0.78	96	1	0.74
	FAP324	14	1.02	0.82	13	1.07	0.88
	FAP395	59	0.99	0.92	61	0.99	0.89
	FAP327	62	0.98	0.94	55	1	0.88
	MBO2	92	1.01	0.97	90	1.03	0.95
	FAP58	107	1.02	0.98	97	1.02	0.97
	Cre01.g029800	33	0.97	0.99	39	0.97	1.17
	Cre05.g234640	45	0.97	1.02	40	0.93	1.09
	FAP308	92	0.97	1.14	79	0.99	1.17
	FAP57 associated proteins
	FAP57	172	1.02	1.06	166	1.02	1.11
	FBB7	46	1	0.71	42	1.04	0.73
	FAP331	13	1.02	0.38	37	1.04	0.25
	FAP337	20	1.01	0.71	42	1.04	0.73
	Cre07.g313850	25	0.99	0.45	19	1.03	0.47
	Other proteins
	DRC4	101	1.01	1	94	1.01	1.02
	PACRG	84	1.09	0.07	72	1.05	0.08
	FAP20	45	1	1	38	1.03	1
	FAP59/CCDC39	96	1.01	0.93	82	1.03	0.98
	FAP172/CCDC40	99	1.01	0.93	93	1.03	0.93
	FAP73/MIA	40	1.02	0.89	34	1.04	0.98
	FAP100/MIA	39	1.03	0.85	42	1.05	0.9
	FAP189	145	1.03	0.96	125	1.04	1
	RSP16	77	1.02	0.93	64	1.03	0.93
	RIB43	68	1.02	0.93	56	1.05	0.97
	RIB72	221	1.02	0.94	201	0.99	1
	TUA	755	1.01	1.01	625	1.01	1.01
	TUB	955	0.99	0.98	771	0.99	0.99
	Tektin	92	1	0.73	79	1	0.73
	Duplicate samples of WT and pf12 axonemes were labeled with iTRAQ reagents and analyzed by MS/MS using the Chlamydomonas V5.6 database. pf12/WT ratios that were significantly different (P<0.05) are shown here in bold. The data were also reanalyzed using the V6.0 database, but only small changes in values were observed.

## Sheet: WT_pf12_fap20_TMT
	Protein ratios determined by TMT labeling and MS/MS of pf12; fap20 and WT axonemes (V6 database)
	Accession	Name	MW in kDa	Coverage	Number of Peptides	Number of Unique Peptides	pf12; fap20 /WT	P value
	Cre03.g201400_4532.1.p		123.9	0.03	2	2	0.01	2.03857e-15
	Cre15.g640750_4532.1.p		138	0.03	3	3	0.01	2.03857e-15
	Cre11.g467950_4532.1.p	FAP383	96.9	0.32	32	32	0.034	7.51784e-10
	Cre03.g161550_4532.1.p	FAP55	111.4	0.54	59	59	0.051	2.27552e-07
	Cre02.g113400_4532.1.p	PACRG	34.1	0.64	28	28	0.058	8.57384e-07
	Cre01.g040600_4532.1.p	FAP327	185.9	0.26	47	47	0.06	1.22879e-06
	Cre07.g325751_4532.1.p	FAP258	74.4	0.43	31	31	0.062	1.58128e-06
	Cre03.g174800_4532.1.p		94.4	0.2	16	16	0.063	1.62703e-06
	Cre08.g369250_4532.1.p	FAP400	77.9	0.18	13	13	0.067	3.1951e-06
	Cre07.g351650_4532.1.p	FAP20	22.2	0.39	10	10	0.072	6.12385e-06
	Cre06.g308000_4532.1.p	FAP331	205.1	0.23	45	45	0.072	6.49379e-06
	Cre12.g483800_4532.1.p		258.5	0.21	46	46	0.079	1.4774e-05
	Cre06.g275950_4532.1.p	FAP395	219.2	0.25	51	51	0.079	1.54597e-05
	Cre03.g144887_4532.1.p		293	0.17	34	34	0.088	4.46311e-05
	Cre11.g479550_4532.1.p		133.3	0.13	15	15	0.102	0.000176251
	Cre03.g169750_4532.1.p	FAP371	63.9	0.43	19	19	0.103	0.000191424
	Cre01.g018750_4532.1.p		189.5	0.18	28	28	0.105	0.000222664
	Cre16.g682850_4532.1.p		94.6	0.36	31	31	0.111	0.00036479
	Cre02.g077600_4532.1.p	FAP51	207.9	0.44	87	87	0.12	0.000728886
	Cre12.g555378_4532.1.p		95.7	0.21	15	15	0.087	0.000770093
	Cre12.g544450_4532.1.p		81.2	0.13	9	9	0.097	0.0010623
	Cre16.g681301_4532.1.p	MOT12/FAP423	51.6	0.3	12	12	0.126	0.0010623
	Cre13.g562800_4532.1.p	FAP337	108.1	0.15	15	15	0.127	0.00111357
	Cre16.g676500_4532.1.p		110.8	0.08	9	9	0.109	0.00128766
	Cre12.g509350_4532.1.p	FAP238	41.8	0.28	14	14	0.131	0.00145793
	Cre12.g540050_4532.1.p		203.4	0.11	20	20	0.137	0.00204648
	Cre10.g432770_4532.1.p		59.8	0.43	19	19	0.142	0.00266231
	Cre01.g040400_4532.1.p		19.5	0.48	6	6	0.092	0.00286695
	Cre11.g480600_4532.1.p		46.8	0.08	2	2	0.082	0.0030305
	Cre12.g486700_4532.1.p	FAP271	40.5	0.4	15	15	0.146	0.00319672
	Cre12.g509500_4532.1.p		185.6	0.01	2	2	0.086	0.00319917
	Cre01.g025600_4532.1.p		59.2	0.28	14	14	0.151	0.0040827
	Cre16.g674550_4532.1.p		114.3	0.13	13	13	0.152	0.00424023
	Cre07.g354650_4532.1.p		356.4	0.16	46	46	0.159	0.00573939
	Cre10.g424600_4532.1.p		197	0.18	32	32	0.162	0.00639044
	Cre09.g413950_4532.1.p		252.9	0.11	19	19	0.086	0.00800343
	Cre02.g073500_4532.1.p	FAP241	57	0.69	44	44	0.17	0.00883236
	Cre06.g260150_4532.1.p		30.5	0.1	2	2	0.077	0.00883236
	Cre05.g244500_4532.1.p		171.6	0.07	8	8	0.078	0.00883236
	Cre08.g362700_4532.2.p		34.3	0.13	3	3	0.077	0.00948597
	Cre12.g488750_4532.1.p		229.6	0.04	8	8	0.071	0.00951718
	Cre01.g003516_4532.1.p		112.1	0.18	16	16	0.138	0.00976713
	Cre10.g440950_4532.1.p		135.4	0.21	25	25	0.178	0.0118187
	Cre03.g158400_4532.1.p	FAP218	95.9	0.13	12	12	0.083	0.0163123
	Cre04.g228550_4532.1.p		363.8	0.13	39	39	0.188	0.0167873
	Cre01.g068012_4532.1.p		86.5	0.11	8	8	0.189	0.0167873
	Cre06.g280350_4532.1.p		94	0.15	12	12	0.191	0.0185604
	Cre01.g055428_4532.1.p		46.7	0.18	6	6	0.192	0.0259237
	Cre17.g715300_4532.1.p		183.1	0.09	13	13	0.208	0.0301571
	Cre12.g539650_4532.1.p		606.6	0.01	4	4	0.138	0.0302097
	Cre10.g429750_4532.1.p		305.5	0.07	21	20	0.158	0.0313199
	Cre08.g358528_4532.1.p		73.7	0.52	37	37	0.21	0.031847
	Cre12.g517050_4532.1.p	FAP117	32.5	0.44	13	13	0.21	0.031847
	Cre16.g683100_4532.1.p		100.3	0.13	11	11	0.106	0.0331987
	Cre07.g337582_4532.1.p		255.3	0.17	40	39	0.214	0.0339815
	Cre06.g278234_4532.1.p	FAP343	114.2	0.23	24	24	0.217	0.0375642
	Cre12.g489250_4532.1.p		195.7	0.16	27	27	0.198	0.0382775
	Cre16.g687966_4532.1.p		133.3	0.09	12	12	0.138	0.0388573
	Cre12.g518050_4532.1.p		150.2	0.25	39	39	0.222	0.0398709
	Cre02.g142066_4532.1.p		70.8	0.24	18	18	0.222	0.0399261
	Cre12.g519450_4532.1.p		22.4	0.18	3	3	0.137	0.0458548
	Cre03.g181100_4532.1.p		93.5	0.29	22	22	0.229	0.048055
	Cre13.g603000_4532.4.p		54.7	0.04	2	2	0.131	0.0602883
	Cre03.g201600_4532.1.p		53.6	0.29	14	14	0.249	0.07204
	Cre09.g407750_4532.1.p	CGL130	12.3	0.54	6	6	0.303	0.175761
	Cre06.g289600_4532.1.p		181	0.12	21	21	0.304	0.176757
	Cre05.g234640_4532.1.p		346.6	0.24	68	68	3.017	0.19056
	Cre01.g004200_4532.1.p		109.9	0.35	36	36	2.861	0.228366
	Cre03.g205361_4532.1.p		23.6	0.15	4	4	2.574	0.308249
	Cre10.g430700_4532.1.p	FAP308	315	0.28	83	83	2.503	0.327315
	Cre07.g334450_4532.1.p		190.7	0.09	14	14	0.333	0.355655
	Cre01.g029800_4532.1.p		100.7	0.41	36	36	2.36	0.384174
	Cre07.g313850_4532.1.p	FAP337 paralog	135.7	0.27	36	36	0.406	0.390626
	Cre10.g441900_4532.1.p	FAP145	30.7	0.67	20	20	0.415	0.413114
	Cre14.g618300_4532.1.p	found in peak b	46.7	0.32	18	18	0.416	0.416279
	Cre02.g107050_4532.1.p	DHC5	463.6	0.28	133	118	0.424	0.433824
	Cre08.g371000_4532.1.p		130.2	0.15	22	21	2.082	0.517514
	Cre08.g383101_4532.1.p	FAP324	69.8	0.48	33	33	0.654	0.931897
	Cre01.g008700_4532.1.p		35.1	0.17	4	4	0.634	0.984223
	Cre13.g801543_4532.1.p	FAP58	101.7	0.57	77	42	0.936	0.999007
	Cre09.g416550_4532.1.p	MBO2	104.1	0.57	74	74	1.013	0.999007
	Other DMT proteins
	Cre17.g701250_4532.1.p	FAP59	105.3	0.56	75	75	0.833	0.999007
	Cre13.g584400_4532.1.p	FAP189	101.9	0.61	81	46	0.87	0.999007
	Cre11.g476850_4532.1.p	DRC4	55.1	0.72	49	49	0.871	0.999007
	Cre16.g655750_4532.1.p	TEK1	53.9	0.5	33	33	0.879	0.999007
	Cre17.g698365_4532.1.p	FAP172	101.2	0.62	79	79	0.909	0.999007
	Cre03.g190950_4532.1.p	TUA	49.6	0.65	33	22	1.278	0.999007
	Cre12.g542250_4532.3.p	TUB	49.6	0.61	27	22	1.316	0.999007
	Cre03.g143827_4532.1.p	FBB7	180.2	0.32	51	51	0.645	0.926508
	Cre04.g217914_4532.1.p	FAP57	145.1	0.45	71	71	0.966	0.999007
	Three biological replicates of WT (137c, mt-) and three biological replicates of pf12; fap20 axonemes were labeled using TMT reagents and analyzed by MS/MS. 1057 proteins were quantified, and 62 proteins were significantly reduced (P < 0.05, shown highlighted in blue). Proteins previously identified as reduced in mbo2 are also shown (highlighted in green). 21 proteins were significantly reduced i…

## Sheet: WT_short_iTRAQ
	Protein ratios for FAP57-associated and MBO2-associated proteins observed in short (pf9-2; pf28) axonemes
	Protein (Cre)	Peptides	WT/WT	short/WT	Peptides	WT/WT	short/WT
	Reduced <0.60
	DHC5	141	1.04	0.29	152	1.03	0.29
	FAP324	16	1.05	0.36	9	1.05	0.28
	FAP343	34	0.98	0.41	42	1.03	0.43
	FAP238	15	1.05	0.48	12	1.06	0.51
	0.60-1.40
	Cre16.g682850	16	0.96	0.62	30	1.02	0.6
	Cre07.g354650	35	1.06	0.78	40	1.01	0.77
	FAP258	35	1.06	0.78	40	1.01	0.77
	FAP271	11	0.99	0.79	15	1.02	0.85
	FAP51	62	0.98	0.93	69	1	0.92
	FAP58	66	1.02	1.22	73	1.02	1.21
	MBO2	71	1.04	1.26	71	1.03	1.2
	FAP395	39	0.99	1.41	37	0.98	1.21
	FAP327	38	0.96	1.47	58	0.99	1.32
	Increased >1.40
	Cre12.g483800	19	0.93	1.87	30	0.95	1.32
	Cre05.g234640	34	0.94	2.11	29	0.93	1.88
	Cre01.g029800	31	0.91	2.8	33	0.95	2.63
	FAP308	79	0.93	3.06	81	0.92	2.7
	FAP57 complex
	FAP57	114	1.04	1.29	92	1	1.17
	FBB7	33	0.96	1.32	34	0.96	1.14
	FAP331	30	0.97	0.53	39	1	0.49
	FAP337	15	0.97	0.58	14	0.99	0.47
	Cre07.g313850	15	1.01	0.85	15	0.98	0.77
	Other proteins
	PACRG	69	1.04	1.06	74	0.98	1
	FAP20	27	1.02	1.12	35	0.93	1.04
	FAP59/CCDC39	64	1.03	1.14	56	1.01	1.19
	FAP172/CCDC40	77	1.03	1.2	62	1.02	1.13
	FAP189	92	1.04	1.21	96	1.03	1.19
	RIB43	40	1.06	1.08	32	1.04	1.19
	RIB72	145	1.01	1.38	135	1	1.11
	TUA	558	1	0.99	532	1.02	1.01
	TUB	649	1	1.01	593	0.97	0.99
	Samples of WT and short (pf9-2; pf28) axonemes were labeled in duplicate and analyzed by mass spectrometry in two independent iTRAQ experiments (Hwang et al., 2024). The number of peptides used for protein identification (95% confidence) are shown in the first column and the WT/WT ratios are shown second. The protein ratios for the technical replicates were averaged, and the FAP57- or MBO2-associ…

## Sheet: DHC ratios in MBO2-SNAP rescues
	Recovery of DHC5 observed by rescue of mbo2 with MBO2-SNAP tagged constructs
	DHC	% Coverage	Unique Peptides	mbo2/WT	N-SNAP /WT	M-SNAP /WT	C-SNAP /WT
	DHC1	36	170	0.998	1.027	1.009	1.012
	DHC2	35	138	0.829	0.877	0.815	0.816
	DHC3	9	33	0.789	0.963	1.009	1.13
	DHC4	16	55	0.986	0.812	1.011	0.952
	DHC5	28	91	0.298	0.843	0.644	0.77
	DHC6	29	105	0.97	0.939	0.931	0.888
	DHC7	37	149	0.832	0.826	0.791	0.785
	DHC8	29	104	0.902	0.974	0.906	0.917
	DHC9	35	137	0.813	0.806	0.814	0.759
	DHC10	34	146	1.003	0.963	0.988	0.984
	DHC11	14	52	0.667	0.688	0.707	0.736
	DHC13	45	243	0.929	0.883	0.899	0.995
	DHC14	45	249	0.993	0.977	0.932	0.995
	DHC15	49	177	1.049	1.092	0.955	1.024
	To assess the extent of DHC5 recovery in the MBO2-SNAP rescued strains, axoneme samples from WT, mbo2, and the three MBO2-SNAP rescued strains were fractionated by SDS-PAGE, and the DHC region was excised from the gel and analyzed in triplicate by MS/MS. The samples were normalized relative to the I1 DHCs present in the WT sample (DHC1 and DHC10) and the protein ratios were determined using Prote…
